# Supplementary material for: Hospital-Wide Sepsis Detection: A Machine Learning Model Based on Prospectively Expert-Validated Cohort
Source: J Clin Med. 2026 Jan 21;15(2):855. doi: 10.3390/jcm15020855 (PMC12841928; doi:10.3390/jcm15020855)
Supplement: Supplementary file 1 [file jcm-15-00855-s001.zip]

Archive with 1 entries (1 files):
- jcm-4041736-supplementary.pdf
